# Supplementary material for: Does Prenatal Physical Activity Affect the Occurrence of Postnatal Anxiety and Depression? Longitudinal Study
Source: Int J Environ Res Public Health. 2022 Feb 17;19(4):2284. doi: 10.3390/ijerph19042284 (PMC8872187; doi:10.3390/ijerph19042284)
Supplement: Supplementary file 1 [file ijerph-19-02284-s001.zip]

Archive with 1 entries (1 files):
- ijerph-1528920-supplementary.pdf
